# Supplementary material for: Increased Putamen Volume in Adults with Autism Spectrum Disorder
Source: Front Hum Neurosci. 2014 Nov 25;8:957. doi: 10.3389/fnhum.2014.00957 (PMC4243557; doi:10.3389/fnhum.2014.00957)
Supplement: Supplementary file 1 [file Table1.XLSX]

## Sheet: SupTable1
Supplementary Table 1. Means (with SDs) and correlations with the putmen volumes of CARS scores.
		Total		Composite Scores
				Social		Social		Stereotypes and		Emotional
				Communication		Interaction		Sensory Abnormalities		Regulation
M		22.8	-2.98957	8.02	-1.2705	3.3	-0.803638	4	-0.559017	6.14	-1.09468
Correlation		-0.229915		-0.23191		-0.198178		-0.0638038		-0.14605
