# Supplementary material for: Increased Putamen Volume in Adults with Autism Spectrum Disorder
Source: Front Hum Neurosci. 2014 Nov 25;8:957. doi: 10.3389/fnhum.2014.00957 (PMC4243557; doi:10.3389/fnhum.2014.00957)
Supplement: Supplementary file 2 [file Table2.XLSX]

## Sheet: SupTable2
Supplementary Table 2. Mean (with SE) volumes of the brain regions.
			Thalamus			Hippocampus			Amygdala
ASD	Left		8453.93	-121.765		3743.66	-73.8442		1348.21	-49.753
	Right		8189.86	-110.914		3978.03	-78.0896		1417.79	-48.6323
CON	Left		8457.28	-110.385		3846.14	-76.9653		1355.59	-40.5599
	Right		8205.79	-123.39		3931.31	-101.492		1408.83	-46.4173
